# Supplementary material for: The distinctive geographic patterns of common pigmentation variants at the OCA2 gene
Source: Sci Rep. 2020 Sep 22;10:15433. doi: 10.1038/s41598-020-72262-6 (PMC7508881; doi:10.1038/s41598-020-72262-6)
Supplement: Supplementary file 1 — Supplementary Tables. [file 41598_2020_72262_MOESM1_ESM.xlsx]

## Sheet: Tbl S1 SNP frqs, Pop List
Supplementary Table S1. SNP frequencies and sample sizes--4 functional SNPs OCA2-HERC2 chromosome 15--for 238 population samples
	Abbreviations:
	NaN	= no typings available
	anc	= ancestral
	drv	= derived
	HGDP	= Human Genome Diversity Project
	CEPH	= Centre d'Etude du Polyphorisme Humain
	EUREYE	= European Eye study; centers in seven countries
	SGVP	= Singapore Genome Variation Project
	UID	= unique identifier
			#Grps with 2N>0			182				128				187				214
			#Grps with 2N=0			56				110				51				24
			Total individuals			12980				10211				22224				29718
			Total chromosomes=			25960				20422				44448				59436
							anc	drv			drv	anc			drv	anc			anc	drv
	Geographical	ALFRED	SOURCE	Other	Ethnic group	SNP1 = rs1800414				SNP2= rs74653330				SNP3 = rs1800407				SNP4 = rs12913832
	Region	SAMPLE UID		Information	and/or Location		FRQ	FRQ			FRQ	FRQ			FRQ	FRQ			FRQ	FRQ
Counter						2N	T	C		2N	T	C		2N	T	C		2N	A	G
1	Africa,Central	SA000005F	KiddLab		Biaka	138	1	0		136	0	1		140	0	1		138	1	0
2	Africa,Central	SA000006F	KiddLab		Mbuti	76	1	0		78	0	1		76	0	1		78	1	0
3	Africa,Central	SA002770Q	KiddLab		Lisongo	16	1	0		16	0	1		16	0	1		14	1	0
4	Africa,West	SA004243N	1000Genomes		Gambians	226	1	0		226	0	1		226	0	1		226	0.978	0.022
5	Africa,West	SA004244O	1000Genomes		Mende,Sierra Leone	170	1	0		170	0	1		170	0	1		170	1	0
6	Africa,West	SA002858X	ALFRED		Ghanians	72	1	0		72	0	1		0	NaN	NaN		0	NaN	NaN
7	Africa,West	SA000036J	KiddLab		Yoruba, Benin City,Nigeria	150	1	0		154	0	1		154	0	1		154	1	0
8	Africa,West	SA004048Q	1000Genomes		Yoruba,Ibadan,Nigeria	216	1	0		216	0	1		216	0	1		216	1	0
9	Africa,West	SA004248S	1000Genomes		Esan,Nigeria	198	1	0		198	0	1		198	0	1		198	1	0
10	Africa,West	SA000099S	KiddLab		Ibo	96	1	0		96	0	1		96	0	1		96	1	0
11	Africa,West	SA000100B	KiddLab		Hausa	78	1	0		78	0	1		78	0	1		78	1	0
12	Africa,East&South	SA001470M	ALFRED	HGDP-CEPH	Bantu,Kenya&SAfr	0	NaN	NaN		0	NaN	NaN		36	0	1		36	1	0
13	Africa,East&South	SA003388W	1000Genomes		Luyha,Kenya	198	1	0		198	0	1		198	0	1		198	1	0
14	Africa,East&South	SA000487T	KiddLab		Chagga	90	1	0		88	0	1		90	0	1		90	1	0
15	Africa,East&South	SA000854R	KiddLab		Masai, Tanzania	40	1	0		40	0	1		40	0	1		40	0.975	0.025
16	Africa,East&South	SA003382Q	HapMap		Masai, Kenya	0	NaN	NaN		0	NaN	NaN		0	NaN	NaN		286	0.997	0.003
17	Africa,East&South	SA001773S	KiddLab		Sandawe, Tanzania	80	1	0		78	0	1		80	0	1		80	1	0
18	Africa,East&South	SA002586V	KiddLab		Zaramo, Tanzania	80	1	0		78	0	1		78	0	1		80	0.988	0.012
19	Africa,East&South	SA001469U	ALFRED	HGDP-CEPH	San,Namibia	0	NaN	NaN		0	NaN	NaN		12	0	1		14	1	0
20	W.African ancestry	SA004242M	1000Genomes		Afro-Carribeans,Barbados	192	0.995	0.005		192	0	1		192	0.01	0.99		192	0.922	0.078
21	Africa,East&South	SA000015G	KiddLab		Ethiopians	106	1	0		64	0	1		84	0	1		104	0.952	0.048
22	Africa,East&South	SA002138O	KiddLab		Somali	36	1	0		40	0	1		22	0	1		36	1	0
23	Africa,East&South	SA004636T	ALFRED		Somalis via Denmark	196	1	0		0	NaN	NaN		0	NaN	NaN		196	1	0
24	Africa, North	SA004055O	ALFRED		Morrocans	0	NaN	NaN		0	NaN	NaN		82	0.038	0.962		82	0.902	0.098
25	Africa, North	SA003391Q	ALFRED		Morrocans,Madrid	0	NaN	NaN		0	NaN	NaN		0	NaN	NaN		96	0.813	0.187
26	Africa, North	SA001471N	ALFRED	HGDP-CEPH	Mozabites,Algeria	0	NaN	NaN		0	NaN	NaN		58	0	1		58	0.914	0.086
27	Africa, North	SA003616Q	ALFRED		Andalusians,Alia,Tunisia	0	NaN	NaN		0	NaN	NaN		0	NaN	NaN		62	0.758	0.242
28	Africa, North	SA003617R	ALFRED		Andalusians,Testour,Tunisia	0	NaN	NaN		0	NaN	NaN		0	NaN	NaN		64	0.906	0.094
29	Africa, North	SA003615P	ALFRED		Berber,Chenini-Doiret,Tunisia	0	NaN	NaN		0	NaN	NaN		0	NaN	NaN		50	0.86	0.14
30	Africa, North	SA003614O	ALFRED		Berber,Sened,Tunisia	0	NaN	NaN		0	NaN	NaN		0	NaN	NaN		60	0.85	0.15
31	Africa, North	SA003392R	ALFRED		Tunisians	0	NaN	NaN		0	NaN	NaN		0	NaN	NaN		192	0.88	0.12
32	Africa, North	SA004254P	KiddLab		Nebeur,Tunisia	22	1	0		24	0	1		24	0	1		24	0.958	0.042
33	Africa, North	SA004255Q	KiddLab		Kesra, Tunisia	72	1	0		86	0	1		86	0.047	0.953		84	0.905	0.095
34	Africa, North	SA004256R	KiddLab		Kairoun, Tunisia	86	1	0		88	0	1		92	0.054	0.946		90	0.9	0.1
35	Africa, North	SA004257S	KiddLab		Sousse, Tunisia	98	1	0		92	0	1		98	0.01	0.99		94	0.83	0.17
36	Africa, North	SA004258T	KiddLab		Mehdia, Tunisia	70	1	0		82	0	1		90	0.033	0.967		84	0.845	0.155
37	Africa, North	SA004259U	KiddLab		Kerkennah, Tunisia	78	1	0		90	0	1		92	0.033	0.967		88	0.83	0.17
38	Africa, North	SA004260M	KiddLab		Smar, Tunisia	124	1	0		124	0	1		126	0.008	0.992		120	0.892	0.108
39	Africa, North	SA004637U	KiddLab		Southern Tunisians	184	1	0		0	NaN	NaN		186	0.011	0.989		188	0.835	0.165
40	Africa, North	SA004261N	KiddLab		Libyans	140	1	0		140	0	1		140	0.021	0.979		138	0.848	0.152
41	Africa, North	SA003394T	ALFRED		Libyans	0	NaN	NaN		0	NaN	NaN		0	NaN	NaN		62	0.935	0.065
42	Asia,SouthWest	SA000016H	KiddLab		Yemenites	84	1	0		82	0	1		82	0	1		84	0.833	0.167
43	Asia,SouthWest	SA004393T	KiddLab		Saudi	196	1	0		0	NaN	NaN		184	0.054	0.946		196	0.908	0.092
44	Asia,SouthWest	SA002765U	KiddLab		Kuwaiti	30	1	0		30	0	1		30	0.1	0.9		30	1	0
45	Asia,SouthWest	SA004394U	ALFRED		UAE Arabs	138	1	0		0	NaN	NaN		0	NaN	NaN		138	0.797619	0.202381
46	Asia,SouthWest	SA004651Q	ALFRED		Qatari	316	0.996403	0.00359712		0	NaN	NaN		0	NaN	NaN		316	0.924138	0.0758621
47	Asia,SouthWest	SA004641P	KiddLab		Arabs_N_Iraq	260	1	0		0	NaN	NaN		234	0.043	0.957		234	0.812	0.188
48	Asia,SouthWest	SA004638V	KiddLab		Chaldeans, N_Iraq	44	1	0		0	NaN	NaN		44	0.045	0.955		44	0.795	0.205
49	Asia,SouthWest	SA004640O	KiddLab		Kurds, N_Iraq	296	1	0		0	NaN	NaN		284	0.067	0.933		286	0.731	0.269
50	Asia,SouthWest	SA004643R	KiddLab		Shabaks, N_Iraq	18	1	0		0	NaN	NaN		18	0.056	0.944		18	0.667	0.333
51	Asia,SouthWest	SA004644S	KiddLab		Syriacs, N_Iraq	250	1	0		0	NaN	NaN		228	0.105	0.895		242	0.731	0.269
52	Asia,SouthWest	SA004642Q	KiddLab		Turkmen, N_Iraq	258	1	0		0	NaN	NaN		208	0.053	0.947		246	0.85	0.15
53	Asia,SouthWest	SA004639W	KiddLab		Yazidi, N_Iraq	298	1	0		0	NaN	NaN		292	0.051	0.949		296	0.716	0.284
54	Asia,SouthWest	SA001472O	ALFRED	HGDP-CEPH	Bedouin,Negev,Israel	0	NaN	NaN		0	NaN	NaN		90	0.011	0.989		90	0.889	0.111
55	Asia,SouthWest	SA000047L	KiddLab		Druze	204	1	0		204	0.005	0.995		204	0.034	0.966		202	0.634	0.366
56	Asia,SouthWest	SA002766V	KiddLab		PalestinianArabs	138	1	0		126	0	1		92	0.033	0.967		136	0.75	0.25
57	Asia,SouthWest	SA000098R	KiddLab		Samaritans	78	1	0		78	0	1		76	0	1		80	0.525	0.475
58	Asia,SouthWest	SA000490N	KiddLab		Ashkenazi	356	1	0		154	0.006	0.994		272	0.033	0.967		324	0.417	0.583
59	Asia,SouthWest	SA004310I	KiddLab		Turkish	168	1	0		174	0.017	0.983		194	0.054	0.946		160	0.719	0.281
60	Asia,SouthWest	SA004633Q	ALFRED		Turkish via Denmark	186	0.988636	0.0113636		0	NaN	NaN		0	NaN	NaN		186	0.818182	0.181818
61	Asia,SouthWest	SA002862S	ALFRED		Turks	400	0.985	0.015		400	0.013	0.987		0	NaN	NaN		0	NaN	NaN
62	Asia,SouthWest	SA004634R	publication		Iranians via Denmark	186	0.989247	0.0107527		0	NaN	NaN		0	NaN	NaN		186	0.83871	0.16129
63	Asia,SouthWest	SA004309Q	KiddLab		Iranians	88	0.955	0.045		86	0.058	0.942		86	0.07	0.93		84	0.881	0.119
64	Europe	SA004044M	ALFRED	EUREYE	Spaniards,Alicante	0	NaN	NaN		0	NaN	NaN		1022	0.101	0.899		1022	0.631	0.369
65	Europe	SA004108N	1000Genomes		Iberians,Spain	214	1	0		214	0	1		214	0.098	0.902		214	0.678	0.322
66	Europe	SA004172O	ALFRED		Galicians,SpainNW	0	NaN	NaN		0	NaN	NaN		430	0.115	0.885		430	0.531	0.469
67	Europe	SA001504K	ALFRED	HGDP-CEPH	Basques,France	0	NaN	NaN		0	NaN	NaN		36	0.208	0.792		48	0.6	0.4
68	Europe	SA004454R	ALFRED		Basques,Spain	216	1	0		0	NaN	NaN		0	NaN	NaN		216	0.634259	0.365741
69	Europe	Footnote_1	publication	Andersen (2016)	Portugal, Oporto	0	NaN	NaN		526	0	1		526	0	1		526	0.375	0.625
70	Europe	SA000096P	KiddLab		RomanJews	54	1	0		54	0	1		54	0	1		54	0.463	0.537
71	Europe	SA004057Q	1000Genomes		Toscani,Italy	214	1	0		214	0	1		214	0.098	0.902		214	0.579	0.421
72	Europe	SA004042K	ALFRED	EUREYE	Italians,Verona	0	NaN	NaN		0	NaN	NaN		1084	0.06	0.94		1084	0.474	0.526
73	Europe	Footnote_1	publication	Andersen (2016)	Italians, Como	0	NaN	NaN		434	0	1		434	0	1		434	0.484	0.516
74	Europe	SA002768X	KiddLab		Sardinians	70	1	0		70	0	1		70	0.071	0.929		70	0.771	0.229
75	Europe	SA004333N	KiddLab		Turkish Cypriots	120	1	0		112	0.009	0.991		118	0.076	0.924		118	0.661	0.339
76	Europe	SA004645T	KiddLab		Greek Cypriots	172	1	0		0	NaN	NaN		172	0.07	0.93		184	0.668	0.332
77	Europe	SA000017I	KiddLab		Adygei	108	0.981	0.019		108	0	1		108	0.111	0.889		106	0.726	0.274
78	Europe	SA000491O	KiddLab		Chuvash	84	0.964	0.036		84	0.012	0.988		84	0.071	0.929		84	0.25	0.75
79	Europe	SA001530J	KiddLab		Russians_Archangelsk	66	1	0		64	0	1		66	0.03	0.97		66	0.091	0.909
80	Europe	SA000019K	KiddLab		Russians_Vologda	94	1	0		94	0.032	0.968		94	0.011	0.989		88	0.17	0.83
81	Europe	SA004039Q	ALFRED	EUREYE	Estonians,Tallin	0	NaN	NaN		0	NaN	NaN		1158	0.058	0.942		1156	0.096	0.904
82	Europe	SA002023H	KiddLab		Hungarians	178	0.994	0.006		176	0.017	0.983		178	0.062	0.938		178	0.337	0.663
83	Europe	SA003516P	ALFRED		Poles, So.Poland	0	NaN	NaN		0	NaN	NaN		770	0.07	0.93		770	0.22	0.78
84	Europe	Footnote_5	publication	Pospiech et al. (2016)	Poles	0	NaN	NaN		0	NaN	NaN		2040	0.064	0.936		2040	0.222	0.778
85	Europe	SA004043L	ALFRED	EUREYE	Greeks,Thesaloniki	0	NaN	NaN		0	NaN	NaN		1094	0.05	0.95		1094	0.656	0.344
86	Europe	SA002767W	KiddLab		Greeks, Alexandropolis	104	1	0		108	0	1		106	0.075	0.925		106	0.566	0.434
87	Europe	SA004193R	ALFRED		Slovenes	0	NaN	NaN		0	NaN	NaN		210	0.119	0.881		210	0.338	0.662
88	Europe	SA000020C	KiddLab		EuroAmericans	178	1	0		174	0	1		176	0.045	0.955		176	0.244	0.756
89	Europe	SA002861R	ALFRED		French,Rheims	196	1	0		196	0	1		0	NaN	NaN		0	NaN	NaN
90	Europe	SA004041J	ALFRED	EUREYE	French,Paris-Creteil	0	NaN	NaN		0	NaN	NaN		1232	0.09	0.91		1232	0.478	0.522
91	Europe	SA004250L	1000Genomes		N.W. European ancestry, Utah	198	1	0		198	0.005	0.995		198	0.081	0.919		198	0.232	0.768
92	Europe	SA004050J	1000Genomes		GreatBritain	182	1	0		182	0	1		182	0.071	0.929		182	0.181	0.819
93	Europe	Footnote_4	publication	Liu et al (2015) NCDS	England,Scotland,Wales	0	NaN	NaN		0	NaN	NaN		0	NaN	NaN		10536	0.221	0.779
94	Europe	SA000057M	KiddLab		Irish	226	1	0		228	0	1		228	0.11	0.89		228	0.202	0.798
95	Europe	SA004040I	ALFRED	EUREYE	Irish,Belfast,N.Ireland	0	NaN	NaN		0	NaN	NaN		996	0.08	0.92		996	0.193	0.807
96	Europe	SA001508O	ALFRED	HGDP-CEPH	Orcadians	0	NaN	NaN		0	NaN	NaN		28	0.143	0.857		28	0.393	0.607
97	Europe	SA004045N	ALFRED		Dutch,Rotterdam	0	NaN	NaN		0	NaN	NaN		12438	0.04	0.96		12840	0.18	0.82
98	Europe	Footnote_2	publication	Caliebe et al (2015)	Germans, North (Saar)	0	NaN	NaN		0	NaN	NaN		400	0.041	0.959		400	0.151	0.849
99	Europe	SA004173P	ALFRED		Germans, LowerSaxony	0	NaN	NaN		0	NaN	NaN		182	0.027	0.973		182	0.214	0.786
100	Europe	SA002859Y	ALFRED		Germans,Westphalia	398	0.997	0.003		0	NaN	NaN		0	NaN	NaN		0	NaN	NaN
101	Europe	SA003752R	ALFRED		Germans	0	NaN	NaN		598	0	1		0	NaN	NaN		0	NaN	NaN
102	Europe	SA004175R	ALFRED		Austrians,Innsbruck	0	NaN	NaN		0	NaN	NaN		98	0.082	0.918		98	0.173	0.827
103	Europe	SA004177T	ALFRED		Swiss,Zurich	0	NaN	NaN		0	NaN	NaN		32	0.063	0.938		32	0.063	0.937
104	Europe	SA000007H	KiddLab		Danes	102	1	0		102	0	1		102	0.029	0.971		102	0.127	0.873
105	Europe	SA004038P	ALFRED	EUREYE	Norwegians,Bergen	0	NaN	NaN		0	NaN	NaN		1094	0.044	0.956		1094	0.136	0.864
106	Europe	SA004650P	ALFRED		Norwegians,Tromso & Bodo	400	1	0		0	NaN	NaN		0	NaN	NaN		400	0.1625	0.8375
107	Europe	SA004635S	ALFRED		Danes via Denmark	284	1	0		0	NaN	NaN		0	NaN	NaN		284	0.0785714	0.921429
108	Europe	Footnote_1	publication	Andersen (2016)	Danes,Swedes	0	NaN	NaN		1124	0.005	0.995		1124	0.028	0.972		1124	0.138	0.862
109	Europe	SA004174Q	ALFRED		Swedes,Dalana	0	NaN	NaN		0	NaN	NaN		72	0.042	0.958		72	0.042	0.957
110	Europe	SA004049R	1000Genomes		Finns	198	1	0		198	0.045	0.955		198	0.025	0.975		198	0.091	0.909
111	Europe	SA000018J	KiddLab		Finns	68	1	0		72	0.069	0.931		68	0.029	0.971		68	0.162	0.838
112	Siberia,West	SA000489V	KiddLab		KomiZyriane	94	1	0		94	0.16	0.84		94	0	1		90	0.211	0.789
113	Siberia,West	SA000488U	KiddLab		Khanty	98	1	0		100	0.1	0.9		100	0	1		100	0.56	0.44
114	Asia,SouthCentral	SA001475R	ALFRED	HGDP-CEPH	Brahui,Pakistan	0	NaN	NaN		0	NaN	NaN		50	0.02	0.98		50	0.96	0.04
115	Asia,SouthCentral	SA001482P	ALFRED	HGDP-CEPH	Burusho,Pakistan	0	NaN	NaN		0	NaN	NaN		0	NaN	NaN		50	0.7	0.3
116	Asia,SouthCentral	SA002140H	KiddLab		Hazara,Pakistan	194	1	0		180	0.044	0.956		194	0.093	0.907		200	0.915	0.085
117	Asia,SouthCentral	SA001481O	ALFRED	HGDP-CEPH	Kalash,Pakistan	0	NaN	NaN		0	NaN	NaN		46	0.087	0.913		50	0.72	0.28
118	Asia,SouthCentral	SA002139P	KiddLab		Mohanna,Pakistan	102	1	0		100	0	1		94	0	1		102	0.951	0.049
119	Asia,SouthCentral	SA002873U	KiddLab		Pathans,Pakistan	218	1	0		206	0	1		110	0.073	0.927		192	0.828	0.172
120	Asia,SouthCentral	SA004240K	1000Genomes		Punjabi,Lahore	192	0.995	0.005		192	0	1		192	0.042	0.958		192	0.901	0.099
121	Asia,SouthCentral	SA004247R	1000Genomes		Telugu	204	1	0		204	0	1		204	0.025	0.975		204	0.951	0.049
122	Asia,SouthCentral	SA004246Q	1000Genomes		Gujarati	206	0.99	0.01		206	0	1		206	0.015	0.985		206	0.917	0.083
123	Asia,SouthCentral	SA000077O	KiddLab		Thoti	28	1	0		28	0	1		28	0	1		28	0.857	0.143
124	Asia,SouthCentral	SA001854S	KiddLab		Keralites	60	1	0		60	0	1		60	0.017	0.983		60	0.917	0.083
125	Asia,SouthCentral	SA004241L	1000Genomes		Tamil,Sri Lanka	204	1	0		204	0	1		204	0.02	0.98		204	0.971	0.029
126	Asia,SouthCentral	SA000040E	KiddLab		Kachari,Assam,India	32	1	0		34	0	1		34	0	1		34	1	0
127	Asia,SouthCentral	SA004239S	1000Genomes		Bengali,Bangladesh	172	0.994	0.006		172	0	1		172	0.035	0.965		172	0.901	0.099
128	Asia,SouthCentral	SA002864S	ALFRED		Bangladeshi,Dhaka	236	0.991	0.009		0	NaN	NaN		0	NaN	NaN		0	NaN	NaN
129	Asia,SouthCentral	SA004251M	ALFRED	SGVP	Indians,Singapore	166	1	0		0	NaN	NaN		166	0.024	0.976		166	0.91	0.09
130	China, West&SouthWest	SA002434N	ALFRED		Khamba Tibetans,Sichuan	62	0.806	0.194		0	NaN	NaN		46	0	1		68	0.941	0.059
131	China, West&SouthWest	SA003757W	ALFRED		Tibetans,Katmandu	232	0.909	0.091		162	0.017	0.983		0	NaN	NaN		0	NaN	NaN
132	China, West&SouthWest	SA004625R	ALFRED		Qinghai Tibetans	50	0.94	0.06		0	NaN	NaN		0	NaN	NaN		50	0.8	0.2
133	China, West&SouthWest	SA004624Q	ALFRED		Chengdu Tibetans	126	0.706349	0.293651		0	NaN	NaN		0	NaN	NaN		126	1	0
134	China, West&SouthWest	SA004616R	ALFRED		Liangshan Tibetans	66	0.772727	0.227273		0	NaN	NaN		0	NaN	NaN		66	1	0
135	China, West&SouthWest	SA004302J	LongliKang		Tibetans,Tibet	200	0.89	0.11		200	0.02	0.98		200	0	1		200	0.995	0.005
136	China, West&SouthWest	SA004322L	Cai-xiaLi		Tibetans_Tibet	100	0.66	0.34		0	NaN	NaN		100	0	1		100	1	0
137	China, West&SouthWest	SA004321K	Cai-xiaLi		Yi_Sichuan	52	0.788462	0.211538		0	NaN	NaN		52	0	1		52	1	0
138	China, West&SouthWest	SA004626S	ALFRED		Yi (Sichuan)	96	0.708333	0.291667		0	NaN	NaN		0	NaN	NaN		96	1	0
139	China, West&SouthWest	SA001485S	ALFRED	HGDP-CEPH	Yi,China	0	NaN	NaN		0	NaN	NaN		20	0	1		20	1	0
140	China, West&SouthWest	SA004319R	Cai-xiaLi		Tu_Qinghai	52	0.615385	0.384615		0	NaN	NaN		52	0	1		52	1	0
141	China, West&SouthWest	SA004328R	Cai-xiaLi		Va_Yunnan	56	0.964286	0.0357143		0	NaN	NaN		58	0	1		58	1	0
142	Burma	SA004332M	Cai-xiaLi		Va_Burma	30	0.966667	0.0333333		0	NaN	NaN		32	0	1		30	1	0
143	China, West	SA004325O	Cai-xiaLi		Kirghiz _Xinjiang	60	0.883333	0.116667		0	NaN	NaN		60	0.05	0.95		60	0.966667	0.0333333
144	China, West	SA004326P	Cai-xiaLi		Tajik_Xinjiang	38	0.947368	0.0526316		0	NaN	NaN		40	0.025	0.975		40	0.95	0.05
145	China, West	Footnote_3	KiddLab	this manuscript	Altai Kazakhs, Mongolia	128	0.922	0.078		130	0.108	0.892		130	0.023	0.977		128	0.867	0.133
146	China, West	SA002429R	ALFRED		Kazakhs	84	0.845	0.155		0	NaN	NaN		78	0.013	0.987		84	0.798	0.202
147	China, West	SA004324N	Cai-xiaLi		Kazak _Xinjiang	60	0.85	0.15		0	NaN	NaN		60	0.0666667	0.933333		60	0.85	0.15
148	Siberia, East	SA000011C	KiddLab		Yakut, Siberia	102	0.912	0.088		102	0.294	0.706		102	0	1		102	0.912	0.088
149	Asia,North&East	SA004036N	KiddLab		Tsaatan, Mongolia	92	0.924	0.076		82	0.159	0.841		94	0	1		100	0.97	0.03
150	Asia,North&East	SA004035N	KiddLab		Mongols, OuterMongolia	122	0.803	0.197		112	0.116	0.884		124	0	1		142	0.986	0.014
151	Asia,North&East	SA002866W	ALFRED		Buryat,Dashbalbar	286	0.867	0.133		286	0.241	0.759		0	NaN	NaN		0	NaN	NaN
152	Asia,North&East	SA003755U	ALFRED		Ewenki,Hailar,InnerMongolia	228	0.767	0.233		228	0.294	0.706		0	NaN	NaN		0	NaN	NaN
153	Asia,North&East	SA002865V	ALFRED		Khalka,UlanBator	346	0.795	0.205		346	0.13	0.87		0	NaN	NaN		0	NaN	NaN
154	Asia,North&East	SA004303K	LongliKang		Mongols,InnerMongolia	200	0.755	0.245		200	0.145	0.855		200	0.015	0.985		200	0.94	0.06
155	Asia,North&East	SA002431K	ALFRED		Mongols,InnerMongolia MVF	124	0.782	0.218		0	NaN	NaN		140	0.014	0.986		142	0.958	0.042
156	Asia,North&East	SA001478U	ALFRED	HGDP-CEPH	Oroqen	0	NaN	NaN		0	NaN	NaN		18	0.056	0.944		20	1	0
157	Asia,North&East	SA003754T	ALFRED		Oroqen,Heihe,China	162	0.889	0.111		162	0.519	0.481		0	NaN	NaN		0	NaN	NaN
158	Asia,North&East	SA001497V	ALFRED	HGDP-CEPH	Tu,China	0	NaN	NaN		0	NaN	NaN		20	0.05	0.95		20	1	0
159	Asia,North&East	SA004323M	Cai-xiaLi		Xibo_Xinjiang	58	0.655172	0.344828		0	NaN	NaN		58	0	1		58	0.965517	0.0344828
160	Asia,North&East	SA001491P	ALFRED	HGDP-CEPH	Xibo,China	0	NaN	NaN		0	NaN	NaN		20	0	1		18	1	0
161	Asia,North&East	SA001488V	ALFRED	HGDP-CEPH	Daur,China	0	NaN	NaN		0	NaN	NaN		20	0	1		20	1	0
162	Asia,East	SA000936S	KiddLab		Koreans	108	0.38	0.62		108	0.028	0.972		108	0	1		108	1	0
163	Asia,East	SA003433N	ALFRED		Koreans,Kwangju	282	0.457	0.543		282	0.074	0.926		0	NaN	NaN		0	NaN	NaN
164	Asia,East	SA003432M	ALFRED		Koreans,Seoul	278	0.435	0.565		278	0.068	0.932		0	NaN	NaN		0	NaN	NaN
165	Asia,East	SA004331L	Cai-xiaLi		Koreans_Seoul	68	0.558824	0.441176		0	NaN	NaN		68	0	1		68	1	0
166	Asia,East	SA002867X	ALFRED		Japan,Tottori	206	0.451	0.549		358	0.075	0.925		0	NaN	NaN		0	NaN	NaN
167	Asia,East	SA003746U	ALFRED		Japanese,Yamagata	578	0.398	0.602		578	0.067	0.933		0	NaN	NaN		0	NaN	NaN
168	Asia,East	SA000010B	KiddLab		Japanese	98	0.357	0.643		94	0	1		94	0	1		98	1	0
169	Asia,East	SA004060K	1000Genomes		Japanese,Tokyo	208	0.428	0.572		208	0.096	0.904		208	0	1		208	1	0
170	Asia,East	SA004525Q	ALFRED		Japanese (Honshu)	98	0.265	0.735		0	NaN	NaN		0	NaN	NaN		98	1	0
171	Asia,East	SA004526R	ALFRED		Okinawa Japanese	94	0.447	0.553		0	NaN	NaN		0	NaN	NaN		94	1	0
172	Asia,East	SA002868Y	ALFRED		Japan,Okinawa	174	0.529	0.471		174	0.057	0.943		0	NaN	NaN		0	NaN	NaN
173	Asia,East	SA004304L	LongliKang		Hui,Ningxia, NChina	198	0.561	0.439		200	0.015	0.985		200	0.005	0.995		200	0.97	0.03
174	Asia,East	SA004305M	LongliKang		Han,Shaanxi, NChina	200	0.5	0.5		200	0.04	0.96		200	0.005	0.995		200	0.99	0.01
175	Asia,East	SA001490O	ALFRED	HGDP-CEPH	Hezhe, NEChina	0	NaN	NaN		0	NaN	NaN		20	0	1		20	1	0
176	Asia,East	SA003751Q	ALFRED		Han,Putien,Jilin,NEChina	236	0.352	0.648		236	0.025	0.975		0	NaN	NaN		0	NaN	NaN
177	Asia,East	SA003747V	ALFRED		Han,Shenyang, NEChina	0	NaN	NaN		206	0.068	0.932		0	NaN	NaN		0	NaN	NaN
178	Asia,East	SA004320J	Cai-xiaLi		Han_Shandong	94	0.5	0.5		0	NaN	NaN		94	0	1		94	1	0
179	Asia,East	SA003748W	ALFRED		Han,Beijing	80	0.45	0.55		80	0.038	0.962		0	NaN	NaN		0	NaN	NaN
180	Asia,East	SA004058R	1000Genomes		Han Chinese, Beijing	206	0.408	0.592		206	0.019	0.981		206	0.005	0.995		206	1	0
181	Asia,East	SA003758X	ALFRED		Han,diverse_China	414	0.454	0.546		0	NaN	NaN		0	NaN	NaN		0	NaN	NaN
182	Asia,East	SA004059S	1000Genomes		Southern Han Chinese	210	0.395	0.605		210	0.014	0.986		210	0	1		210	0.99	0.01
183	Asia,East	SA004314M	Cai-xiaLi		Han_Guangzhou_Guangdong	80	0.3375	0.6625		0	NaN	NaN		80	0	1		80	1	0
184	Asia,East	SA004318Q	Cai-xiaLi		Han_Guangxi	56	0.410714	0.589286		0	NaN	NaN		56	0	1		56	1	0
185	Asia,East	SA004313L	Cai-xiaLi		Teochew_Guangdong	110	0.354545	0.645455		0	NaN	NaN		112	0	1		112	1	0
186	Asia,East	SA002871S	ALFRED		Han, Huizhou, Guangdong	222	0.37	0.63		222	0	1		0	NaN	NaN		0	NaN	NaN
187	Asia,East	SA004307O	LongliKang		Han,Yunnan	198	0.47	0.53		200	0.01	0.99		200	0	1		200	0.995	0.005
188	Asia,East	SA000009J	KiddLab		Han Chinese,SanFrancisco	114	0.307	0.693		116	0	1		116	0.009	0.991		114	1	0
189	Asia,East	SA000001B	KiddLab		Chinese,Han,Taiwan	92	0.239	0.761		100	0	1		100	0	1		100	1	0
190	Asia,East	SA004317P	Cai-xiaLi		Hakka_Meizhou_Guangdong	100	0.35	0.65		0	NaN	NaN		100	0	1		100	1	0
191	Asia,East	SA000003D	KiddLab		Hakka, Taiwan	80	0.275	0.725		82	0	1		82	0	1		82	1	0
192	Asia,East	SA004253O	ALFRED	SGVP	Chinese,Singapore	192	0.359	0.641		0	NaN	NaN		192	0	1		192	1	0
193	China-South,Minorities	SA000002C	KiddLab		Ami, Taiwan	72	0.25	0.75		80	0	1		80	0	1		80	1	0
194	China-South,Minorities	SA000021D	KiddLab		Atayal, Taiwan	84	0.369	0.631		84	0	1		84	0	1		84	1	0
195	China-South,Minorities	SA004312K	Cai-xiaLi		Dong_Guangxi	56	0.285714	0.714286		0	NaN	NaN		56	0	1		56	1	0
196	China-South,Minorities	SA004315N	Cai-xiaLi		Jing_Guangxi	54	0.259259	0.740741		0	NaN	NaN		54	0	1		52	1	0
197	China-South,Minorities	SA004316O	Cai-xiaLi		Miao_Guangxi	46	0.434783	0.565217		0	NaN	NaN		50	0	1		44	1	0
198	China-South,Minorities	SA004329S	Cai-xiaLi		Dai_Yunnan	60	0.433333	0.566667		0	NaN	NaN		60	0	1		60	1	0
199	China-South,Minorities	SA001493R	ALFRED	HGDP-CEPH	Dai,China	0	NaN	NaN		0	NaN	NaN		20	0	1		20	1	0
200	China-South,Minorities	SA004330K	Cai-xiaLi		Bai_Yunnan	42	0.52381	0.47619		0	NaN	NaN		46	0	1		46	1	0
201	China-South,Minorities	SA001484R	ALFRED	HGDP-CEPH	Tujia,Hunan-Hubei	0	NaN	NaN		0	NaN	NaN		20	0	1		20	1	0
202	China-South,Minorities	SA001495T	ALFRED	HGDP-CEPH	She,China	0	NaN	NaN		0	NaN	NaN		20	0	1		20	1	0
203	China-South,Minorities	SA002437Q	ALFRED		BlackHmong,Guizhou	0	NaN	NaN		0	NaN	NaN		64	0	1		66	0.97	0.03
204	China-South,Minorities	SA004306N	LongliKang		Miao,Guizhou	200	0.305	0.695		192	0.005	0.995		192	0	1		200	1	0
205	China-South,Minorities	SA001486T	ALFRED	HGDP-CEPH	Miaozu,China	0	NaN	NaN		0	NaN	NaN		20	0	1		20	1	0
206	China-South,Minorities	SA002433M	ALFRED		Qiang,Sichuan	72	0.625	0.375		0	NaN	NaN		72	0.014	0.986		76	1	0
207	China-South,Minorities	SA002432L	ALFRED		BaimaDee,Sichuan	74	0.27	0.73		0	NaN	NaN		62	0.016	0.984		76	1	0
208	China-South,Minorities	SA001496U	ALFRED	HGDP-CEPH	Naxi,China	0	NaN	NaN		0	NaN	NaN		20	0	1		20	1	0
209	China-South,Minorities	SA001494S	ALFRED	HGDP-CEPH	Lahu,Yunnan	0	NaN	NaN		0	NaN	NaN		16	0	1		20	1	0
210	China-South,Minorities	SA002443N	ALFRED		Hlai,Hainan,China	0	NaN	NaN		0	NaN	NaN		94	0.011	0.989		104	1	0
211	China-South,Minorities	SA004308P	LongliKang		Li,Hainan	200	0.33	0.67		200	0	1		200	0	1		200	1	0
212	Asia,SouthEast	SA004238R	1000Genomes		Dai,Xishuangbanna,China	186	0.376	0.624		186	0	1		186	0	1		186	1	0
213	Asia,SouthEast	SA004249T	1000Genomes		Vietnamese,HoChiMinh City	198	0.409	0.591		198	0	1		198	0	1		198	1	0
214	Asia,SouthEast	SA004056P	ALFRED		Vietnamese,Hanoi	0	NaN	NaN		0	NaN	NaN		40	0	1		40	1	0
215	Asia,SouthEast	SA001853R	KiddLab		Laotians	234	0.457	0.543		238	0	1		238	0	1		236	1	0
216	Asia,SouthEast	SA000022E	KiddLab		Cambodians	48	0.604	0.396		48	0	1		46	0	1		48	0.979	0.021
217	Asia,SouthEast	SA003756V	ALFRED		Thai,Bangkok	228	0.57	0.43		228	0.004	0.996		0	NaN	NaN		0	NaN	NaN
218	Asia,SouthEast	SA000097Q	KiddLab		Malaysians	22	1	0		22	0	1		22	0	1		22	1	0
219	Asia,SouthEast	SA004252N	ALFRED	SGVP	Malay,Singapore	178	0.792	0.208		0	NaN	NaN		178	0	1		178	0.989	0.011
220	Asia,SouthEast	SA002872T	ALFRED		Indonesians,Surabaya	210	0.895	0.105		0	NaN	NaN		0	NaN	NaN		0	NaN	NaN
221	Pacific incl Australia	SA000072J	KiddLab		Samoans	18	1	0		18	0	1		18	0	1		16	1	0
222	Pacific incl Australia	SA000063J	KiddLab		Micronesians	68	0.956	0.044		68	0	1		68	0	1		68	1	0
223	Pacific incl Australia	SA000084M	KiddLab		Papuans,New Guinea	44	1	0		44	0	1		44	0	1		44	1	0
224	Pacific incl Australia	SA004334O	KiddLab		Australian Aborigines	98	1	0		0	NaN	NaN		0	NaN	NaN		78	0.846	0.154
225	Pacific incl Australia	SA000012D	KiddLab		Nasioi,Melanesia	46	1	0		46	0	1		46	0	1		46	1	0
226	Americas,North	SA000023F	KiddLab		Plains AmerIndians	112	1	0		112	0.027	0.973		112	0	1		110	0.955	0.045
227	Americas,North	SA000025H	KiddLab		SouthWest AmerIndians	102	1	0		102	0	1		102	0.01	0.99		102	1	0
228	Americas,North	SA004395V	ALFRED		Yavapai,Arizona,USA	124	1	0		0	NaN	NaN		0	NaN	NaN		124	0.968	0.032
229	Americas,North	SA000026I	KiddLab		Pima,Mexico	104	1	0		106	0	1		106	0	1		106	1	0
230	Americas,North	SA000013E	KiddLab		Maya,Yucatan,Mexico	98	1	0		102	0.039	0.961		102	0.039	0.961		102	0.922	0.078
231	Americas,South	SA003753S	ALFRED		Colombians,Riohacha	248	1	0		248	0.004	0.996		0	NaN	NaN		0	NaN	NaN
232	Americas,South	SA000055K	KiddLab		Guihiba	24	1	0		24	0	1		24	0	1		24	1	0
233	Americas,South	SA004510K	ALFRED		Kichwa,Ecuador	132	1	0		0	NaN	NaN		0	NaN	NaN		132	0.917	0.083
234	Americas,South	SA000069P	KiddLab		Quechua	44	1	0		44	0	1		44	0	1		44	0.932	0.068
235	Americas,South	SA004245P	1000Genomes		Peruvians,Lima,Peru	170	1	0		170	0	1		170	0	1		170	0.888	0.112
236	Americas,South	SA000027J	KiddLab		Ticuna	130	1	0		130	0	1		130	0	1		130	1	0
237	Americas,South	SA000014F	KiddLab		R.Surui	88	1	0		86	0	1		86	0	1		90	0.844	0.156
238	Americas,South	SA000028K	KiddLab		Karitiana	110	1	0		110	0.009	0.991		110	0	1		110	0.745	0.255
Footnote	Literature citations not in ALFRED
1	Andersen JD, Pietroni C, Johansen P, Andersen MM, Pereira V, Børsting C, Morling N (2016) Importance of nonsynonymous OCA2 variants in human eyecolor prediction. Molec Gen Genom Med 4:420-430.
2	Caliebe A, Harder M, Schuett R, Krawczak M, Nebel A, von Wurmb-Schwark N (2016) The more the merrier? How a few SNPs predict pigmentation phenotypes in the Northern German population. Eur J Hum Gen 24:739-747.
3	Present study: Kidd KK, Pakstis AJ, Donnelly MP, et alia "The distinctive geographic patterns of common pigmentation variants at the OCA2 gene."
4	Liu F, Visser M, Duffy DL, Hysi PG, Jacobs LC, Lao O, Zhong K, Walsh S, Chaitanya L, Wollstein A, Zhu G, Montgomery GW, Henders AK, Mangino M, Glass D, Bataille V, Sturm RA, Rivadeneira F, Hofman A, van IJcken WF, Uitterlinden AG, Palstra RJ, Spector TD, Martin NG, Nijsten TE, Kayser M (2015) Genetics of skin color variation in Europeans: genome wide association studies with functional follow-up.…
5	Pospiech E, Karlowska-Pik J, Ziemkiewicz B, Kukla M, Skowron M, Wojas-Pelc A, Branicki W (2016) Intl J Legal Med Further evidence for population specific differences in the effect of DNA markers and gender on eye colour prediction in forensics. 130:923-934

## Sheet: Tbl S2 2-snp hap frq 105pops
Supplementary Table S2. Worldwide haplotype frequency estimates in 105 populations for the two functional SNP most common in Europe (rs1800407, rs12913832)
The 105 populations in this table are a subset of the 238 populations in Table S1 on the adjacent sheet.
Genotypes were available for both SNPs in these populations so that Phasing could be carried out.
The symbol ‡ indicates the 22 Thousand Genomes populations included.
				drv	drv	drv	anc
	2n			TG	TA	CG	CA
1	140	Biaka	BIA	0	0	0	1
2	78	Mbuti	MBU	0	0	0	1
3	16	Lisongo	LIS	0	0	0	1
4	226	Gambians‡	GWD	0	0	0.0221239	0.977876
5	170	Mende,Sierra Leone‡	MSL	0	0	0	1
6	198	Esan,Nigeria‡	ESN	0	0	0	1
7	154	Yoruba	YOR	0	0	0	1
8	216	Yoruba,Ibadan‡	YRI	0	0	0	1
9	96	Ibo	IBO	0	0	0	1
10	78	Hausa	HSA	0	0	0	1
11	198	Luhya,Kenya‡	LWK	0	0	0	1
12	90	Chagga	CGA	0	0	0	1
13	40	Masai	MAS	0	0	0.025	0.975
14	80	Sandawe	SND	0	0	0	1
15	80	Zaramo	ZRM	0	0	0.0128205	0.987179
16	192	Afro-Caribbeans‡	ACB	0.0104167	0	0.0677083	0.921875
17	104	Ethiopian Jews	ETJ	0	0	0.047619	0.952381
18	38	Somali	SOM	0	0	0	1
19	62	Nebeur	NBR	0	0	0.129032	0.870968
20	90	Kesra	KSR	0	0.0444444	0.0888889	0.866667
21	92	Kairoun	KRN	0	0.0543478	0.0978261	0.847826
22	98	Sousse	SOU	0	0.0102041	0.163265	0.826531
23	92	Mehdia	MHD	0	0.0326087	0.141304	0.826087
24	92	Kerkennah	KRK	0	0.0326087	0.163043	0.804348
25	126	Smar	SMR	0	0.00793651	0.103175	0.888889
26	140	Libyans	LYB	0	0.0214286	0.15	0.828571
27	84	Yemenite Jews	YMJ	0	0	0.166667	0.833333
28	30	Kuwaiti	KWT	0	0.1	0	0.9
29	140	Palestinian Arabs	PLA	0	0.0428571	0.242857	0.714286
30	204	Druze	DRU	0	0.0343137	0.367647	0.598039
31	78	Samaritans	SAM	0	0	0.487179	0.512821
32	86	Iranians	IRN	0	0.0697674	0.116279	0.813953
33	70	Sardinians	SRD	0	0.0714286	0.228571	0.7
34	54	Roman Jews	RMJ	0	0	0.537037	0.462963
35	120	Turkish Cypriots	TCP	0	0.075	0.341667	0.583333
36	172	Turkish	TRK	0	0.0755814	0.261628	0.662791
37	108	Adygei	ADY	0.00925926	0.101852	0.259259	0.62963
38	332	Ashkenazi Jews	ASH	0	0.0271084	0.578313	0.394578
39	214	Toscani‡	TSI	0.00934579	0.088785	0.411215	0.490654
40	112	Greeks	GRK	0	0.0714286	0.4375	0.491071
41	214	Iberians‡	IBS	0.00934579	0.088785	0.313084	0.588785
42	84	Chuvash	CHV	0.0357143	0.0357143	0.714286	0.214286
43	178	Hungarians	HGR	0.011236	0.0505618	0.651685	0.286517
44	66	Russians,Archangelsk	RUA	0.030303	0	0.878788	0.0909091
45	94	Russians,Vologda	RUV	0.0106383	0	0.829787	0.159574
46	178	EuroAmericans	EAM	0.0168539	0.0280899	0.741573	0.213483
47	182	GreatBritain‡	GBR	0.0274725	0.043956	0.791209	0.137363
48	198	NW European ancestry‡	CEU	0.0252525	0.0555556	0.742424	0.176768
49	228	Irish	IRI	0.0307018	0.0789474	0.767544	0.122807
50	102	Danes	DAN	0.00980392	0.0196078	0.862745	0.107843
51	68	Finns	FIN	0.0294118	0	0.808824	0.161765
52	198	Finns‡	FN1	0.0252525	0	0.883838	0.0909091
53	94	Komi Zyriane	KMZ	0	0	0.798	0.202
54	108	Mohanna	MHN	0	0	0.0462963	0.953704
55	220	Pathans	PTH	0	0.0363636	0.145455	0.818182
56	192	Punjabi,Lahore‡	PJL	0	0.0416667	0.0989583	0.859375
57	60	Keralites,S.India	KER	0	0.0166667	0.0833333	0.9
58	28	Thoti	THT	0	0	0.142857	0.857143
59	206	Gujarati‡	GIH	0	0.0145631	0.0825243	0.902913
60	204	Telugu‡	ITU	0	0.0245098	0.0490196	0.926471
61	204	Tamil,SriLanka‡	STU	0	0.0196078	0.0294118	0.95098
62	172	Bengali‡	BEB	0	0.0348837	0.0988372	0.866279
63	34	Kachari from Assam	KCH	0	0	0	1
64	204	Hazara	HZR	0	0.0882353	0.0784314	0.833333
65	128	Altai Kazakh	AKZ	0	0.0234375	0.125	0.851562
66	100	Khanty	KTY	0	0	0.44	0.56
67	102	Yakut	YAK	0	0	0.0882353	0.911765
68	102	Tsaatan	TSA	0	0	0.0294118	0.970588
69	142	Outer Mongolians	OMG	0	0	0.0140845	0.985915
70	200	InnerMongolians(L.Kang)	MGL	0.01	0.005	0.05	0.935
71	200	Hui_Ningxia	HUI	0	0.005	0.03	0.965
72	108	Koreans	KOR	0	0	0	1
73	98	Japanese	JPN	0	0	0	1
74	208	Japanese,Tokyo‡	JPT	0	0	0	1
75	200	NW_Han_Shaanxi	HNW	0	0.005	0.01	0.985
76	206	HanChinese,Beijing‡	CHB	0	0.00485437	0	0.995146
77	200	SW_Han_Yunnan	HSW	0	0	0.005	0.995
78	116	Chinese, S.F.	CHS	0	0.00877193	0	0.991228
79	100	Chinese, Taiwan	CHT	0	0	0	1
80	210	Southern HanChinese‡	HCS	0	0	0.00952381	0.990476
81	82	Hakka	HKA	0	0	0	1
82	200	Tibetans_China	TBT	0	0	0.005	0.995
83	200	Miao_Guizhou	HMO	0	0	0	1
84	200	Li_Hainan	LIH	0	0	0	1
85	186	Dai‡	CDX	0	0	0	1
86	198	Vietnamese‡	KHV	0	0	0	1
87	238	Laotians	LAO	0	0	0	1
88	48	Cambodians	CBD	0	0	0.0217391	0.978261
89	80	Ami	AMI	0	0	0	1
90	84	Atayal	ATL	0	0	0	1
91	22	Malaysians	MLY	0	0	0	1
92	18	Samoans	SMO	0	0	0	1
93	68	Micronesians	MCR	0	0	0	1
94	44	Papua-New Guineans	PNG	0	0	0	1
95	46	Nasioi Melanesians	NAS	0	0	0	1
96	112	Plains Amerindians	NPA	0	0	0.0454545	0.954545
97	102	Southwest Amerindians	SWA	0	0.00980392	0	0.990196
98	106	Pima, Mexico	PMX	0	0	0	1
99	102	Maya	MAY	0.0294118	0.00980392	0.0392157	0.921569
100	24	Guihiba speakers	GHB	0	0	0	1
101	170	Peruvians‡	PEL	0	0	0.111765	0.888235
102	44	Quechua	QUE	0	0	0.0681818	0.931818
103	130	Ticuna	TIC	0	0	0	1
104	88	Rondonian Surui	SUR	0	0	0.151163	0.848837
105	110	Karitiana	KAR	0	0	0.254545	0.745455
Total 2n	13428
Total n	6714
